# Supplementary material for: Reconstruction of natural images from responses of primate retinal ganglion cells
Source: eLife. 2020 Nov 4;9:e58516. doi: 10.7554/eLife.58516 (PMC7752138; doi:10.7554/eLife.58516)
Supplement: Figure 1—source data 1. — This zip file contains the code and data for Figure 1D and F, which show the distribution of reconstruction scores across recordings, as well as the relationship between reconstruction performance and receptive field (RF) size. [file elife-58516-fig1-data1.zip]

Archive with 10 entries (9 files):
- figure1/
- __MACOSX/._figure1
- figure1/.DS_Store
- __MACOSX/figure1/._.DS_Store
- figure1/figure1.txt
- __MACOSX/figure1/._figure1.txt
- figure1/figure1.m
- __MACOSX/figure1/._figure1.m
- figure1/figure1.mat
- __MACOSX/figure1/._figure1.mat
