# Supplementary material for: Reconstruction of natural images from responses of primate retinal ganglion cells
Source: eLife. 2020 Nov 4;9:e58516. doi: 10.7554/eLife.58516 (PMC7752138; doi:10.7554/eLife.58516)
Supplement: Figure 1—source data 1. — This zip file contains the code and data for Figure 1D and F, which show the distribution of reconstruction scores across recordings, as well as the relationship between reconstruction performance and receptive field (RF) size. [file elife-58516-fig1-data1.zip › figure1/figure1.txt]

This file contains the code and data to reproduce Figures 1D and 1F, which show the distribution of reconstruction scores across recordings, as well as the relationship between reconstruction performance and receptive field (RF) size).

figure1.m reproduces the summary plots in Figure 1 (D,F), using data stored in figure1.mat. 

figure1.mat contains:
- trial_averaged_scores: a matrix of reconstruction performance scores (correlation) for 150 images in each of the 15 recordings
- variations_across_trials: a matrix of variation in performance scores across trials for 150 images in each of the 15 recordings
- RF_size: a vector of average parasol RF size (radius, in microns) for each recording
