# Supplementary material for: Reconstruction of natural images from responses of primate retinal ganglion cells
Source: eLife. 2020 Nov 4;9:e58516. doi: 10.7554/eLife.58516 (PMC7752138; doi:10.7554/eLife.58516)
Supplement: Figure 1—source data 1. — This zip file contains the code and data for Figure 1D and F, which show the distribution of reconstruction scores across recordings, as well as the relationship between reconstruction performance and receptive field (RF) size. [file elife-58516-fig1-data1.zip › figure1/figure1.m]

% figure1.m reproduces Figure 1D,F using:
% - trial_averaged_scores: a matrix of reconstruction performance scores
% (correlation) for 150 images in each of the 15 recordings
% - variations_across_trials: a matrix of variation in performance scores
% across trials for 150 images in each of the 15 recordings 
% - RF_size: a vector of average parasol RF size (radius, in microns) for each recording

clear
load('figure1.mat');
figure;

n_exps = size(trial_averaged_scores,1);

% calculate trial averaged scores
n = zeros(n_exps, 20);
for i= 1:n_exps
    [n(i,:),edges] = histcounts(trial_averaged_scores(i,:), 0:0.05:1); % score distribution for each experiment
end
[total_n,~] = histcounts(trial_averaged_scores(:),edges); % score distribution across all experiments

% FIGURE 1D: Reconstruction performance
subplot(1,3,1)
[n_tot,edges] = histcounts(trial_averaged_scores(:), 0:0.05:1);
centers = (edges(2:end) + edges(1:(end-1)))/2;
fill([centers centers(end) centers(1)], [n_tot/(150*15) 0 0], 0.8*[1 1 1], 'LineWidth', 1.1, 'EdgeColor', 'k', 'FaceAlpha', 0);

% FIGURE 1F: Reconstruction performance for each experiment, 
% ordered by RF size
subplot(1,3,2)
[~,score_order] = sort(RF_size, 'descend');
hold on
for i = 15:-1:1
    fill([centers centers(end) centers(1)], [n(score_order(i),:)/(300) 0 0]+i*(0.05), 0.8*[1 1 1], 'LineWidth', 1.1, 'EdgeColor', 'k', 'FaceAlpha', 0.7);
end
axis off

% FIGURE 1F: RF size vs. performance
subplot(1,3,3)
plot(RF_size, mean(trial_averaged_scores,2), '.')
ylim([0.65 0.85])

% Calculations
mean_scores = mean(trial_averaged_scores(:));
std_scores = std(trial_averaged_scores(:));
fprintf('Reconstruction performance across the set of test images: %0.3g +/- %0.3g\n', mean_scores, std_scores);
fprintf('Trial-to-trial variation: %0.3g\n', mean(variations_across_trials(:)));
fprintf('RF size vs performance correlation: %0.1g\n',corr(RF_size, mean(trial_averaged_scores,2)));
