# Supplementary material for: Reconstruction of natural images from responses of primate retinal ganglion cells
Source: eLife. 2020 Nov 4;9:e58516. doi: 10.7554/eLife.58516 (PMC7752138; doi:10.7554/eLife.58516)
Supplement: Figure 2—source data 1. — This zip file contains the code and data for Figure 2A, which shows the similarity of reconstructed images across separate recordings. [file elife-58516-fig2-data1.zip]

Archive with 4 entries (3 files):
- figure2/
- figure2/figure2.txt
- figure2/figure2.mat
- figure2/figure2.m
