# Supplementary material for: Reconstruction of natural images from responses of primate retinal ganglion cells
Source: eLife. 2020 Nov 4;9:e58516. doi: 10.7554/eLife.58516 (PMC7752138; doi:10.7554/eLife.58516)
Supplement: Figure 2—source data 1. — This zip file contains the code and data for Figure 2A, which shows the similarity of reconstructed images across separate recordings. [file elife-58516-fig2-data1.zip › figure2/figure2.txt]

This file contains the code and source data for Figure 2A, which shows the similarity of reconstructed images across separate recordings. 

figure2.m reproduces Figure 2A, using data stored in figure2.mat. 

figure2.mat contains:
- across_recordings: a matrix of the distribution of correlation between reconstructed images from different recordings, across 150 images and 66 pairs of recordings.
