# Supplementary material for: Reconstruction of natural images from responses of primate retinal ganglion cells
Source: eLife. 2020 Nov 4;9:e58516. doi: 10.7554/eLife.58516 (PMC7752138; doi:10.7554/eLife.58516)
Supplement: Figure 3—source data 1. — This zip file contains the code and data for Figure 3D and E, which show how the visual message changes depending on other RGCs. This includes the widths and profiles of the reconstruction filters. [file elife-58516-fig3-data1.zip]

Archive with 4 entries (3 files):
- figure3/
- figure3/figure3.m
- figure3/figure3.txt
- figure3/figure3.mat
