# Supplementary material for: Reconstruction of natural images from responses of primate retinal ganglion cells
Source: eLife. 2020 Nov 4;9:e58516. doi: 10.7554/eLife.58516 (PMC7752138; doi:10.7554/eLife.58516)
Supplement: Figure 3—source data 1. — This zip file contains the code and data for Figure 3D and E, which show how the visual message changes depending on other RGCs. This includes the widths and profiles of the reconstruction filters. [file elife-58516-fig3-data1.zip › figure3/figure3.m]

% figure3.m reproduces Figure 3D,E using the data in figure3.mat, which contains:
%  - slices: the profiles of the average ON and OFF parasol cell filters
%  for all 15 experiments in 4 conditions:  single cell, nearest neighbors,
%  same type, all cells, as well as the profiles of the average ON and OFF
%  parasol cell RFs 
% - widths: the widths of the filters and RFs (full width
%  at half maximum) for the same 5 conditions as slices

clear
load('figure3.mat')
default_colors = get(gca,'ColorOrder'); close all
figure; 

% FIGURE 3D - filter widths
% normalize the widths by the RF width
normalized_widths = [squeeze(widths(:,1,1:3)./repmat(widths(:,1,5),[1,1,3,1]));squeeze(widths(:,2,1:3)./repmat(widths(:,2,5),[1,1,3,1]))]';
% plot the normalized widths
subplot(2,1,1); hold on
plot([0, 4], [1, 1], 'Color', 0.2*[1 1 1], 'LineWidth', 1); hold on
plot(normalized_widths,'.-', 'Color', [0 0 0 0.2], 'MarkerSize', 10); xlim([0.5, 3.5])

% calculate the mean and standard distribution of the normalized widths
mean_widths = mean(normalized_widths');
std_widths = std(normalized_widths');
fprintf('Single cell filter width: %0.2g +/- %0.2g\n', mean_widths(1), std_widths(1));
fprintf('Single cell + Nearest neighbors filter width: %0.2g +/- %0.2g\n', mean_widths(2), std_widths(2));
fprintf('Single cell + same type filter width: %0.2g +/- %0.2g\n', mean_widths(3), std_widths(3));

% FIGURE 3E - filter profiles

% calculate the profiles in the horizontal and diagonal directions, 
% on the same scale, and calculate the mean and spread
locs = -3.5:0.1:3.5; % distance to plot, in RF widths
slice_matrix = zeros(2, 15, length(locs));
count = 0;
for i = 1:15
    for CT = 1:2
        count = count+1;       
        % horizontal
        slice_matrix(1,count,:) = interp1((-80:80)*(1./widths(i,CT,5,1)), squeeze(slices{i,CT}(4,1,:)), locs);
        % diagonal
        slice_matrix(2,count,:) = interp1(sqrt(2)*(-80:80)*(1./widths(i,CT,5,1)), squeeze(slices{i,CT}(4,2,:)), locs);
    end
end
% calculate mean and spread
mns = squeeze(mean(slice_matrix, 2))';
stds = squeeze(std(slice_matrix, [], 2))';

% plot
subplot(2,1,2); hold on
for i = 1:2
    hold on
    plot(locs, mns(:,i), 'Color', default_colors(i,:))
    fill([locs, -locs], [mns(:,i)+stds(:,i); flip(mns(:,i)-stds(:,i))], default_colors(i,:), 'FaceAlpha', 0.2, 'LineStyle', 'none') %,'EdgeColor',colorz(i,:))%
    plot([-5, 5], [0 0], 'k', 'LineWidth', 1)
    xlim([-3, 3]); ylim([-0.5, 1.5])
end
