# Supplementary material for: Reconstruction of natural images from responses of primate retinal ganglion cells
Source: eLife. 2020 Nov 4;9:e58516. doi: 10.7554/eLife.58516 (PMC7752138; doi:10.7554/eLife.58516)
Supplement: Figure 3—source data 1. — This zip file contains the code and data for Figure 3D and E, which show how the visual message changes depending on other RGCs. This includes the widths and profiles of the reconstruction filters. [file elife-58516-fig3-data1.zip › figure3/figure3.txt]

This file contains the code and data to reproduce Figures 3D and 3E, which investigate how the visual message changes depending on other RGCs. This includes the widths and profiles of the reconstruction filters under various conditions. 

figure3.m reproduces the summary plots in Figure 3 (D,E), using data stored in figure3.mat. 

figure3.mat contains:
- slices: the profiles of the average ON and OFF parasol cell filters for all 15 experiments in 4 conditions:  single cell, nearest neighbors, same type, all cells, as well as the profiles of the average ON and OFF parasol cell RFs
- widths: the widths of the filters and RFs (full width at half maximum) for the same 5 conditions as slices
