# Supplementary material for: Reconstruction of natural images from responses of primate retinal ganglion cells
Source: eLife. 2020 Nov 4;9:e58516. doi: 10.7554/eLife.58516 (PMC7752138; doi:10.7554/eLife.58516)
Supplement: Figure 4—source data 1. — This zip file contains the code and data for Figure 4C, D and E, which compare the full and receptive field (RF) reconstructions. This includes the coverage values for the RFs, the filters, and the expanded RFs, as well as the full and RF reconstruction scores, and the power spectra of the full and RF reconstructions. [file elife-58516-fig4-data1.zip]

Archive with 4 entries (3 files):
- figure4/
- figure4/figure4.m
- figure4/figure4.mat
- figure4/figure4.txt
