# Supplementary material for: Reconstruction of natural images from responses of primate retinal ganglion cells
Source: eLife. 2020 Nov 4;9:e58516. doi: 10.7554/eLife.58516 (PMC7752138; doi:10.7554/eLife.58516)
Supplement: Figure 4—source data 1. — This zip file contains the code and data for Figure 4C, D and E, which compare the full and receptive field (RF) reconstructions. This includes the coverage values for the RFs, the filters, and the expanded RFs, as well as the full and RF reconstruction scores, and the power spectra of the full and RF reconstructions. [file elife-58516-fig4-data1.zip › figure4/figure4.m]

% figure4.m reproduces Figure 4C,D,E using figure4.mat, which contains:
% - coverage: coverage values for ON and OFF parasol cells in 12
% experiments for the RF, filter, and expanded RF
% - rf_reconstruction_scores: the reconstruction performance for the full
% and RF reconstructions for ON and OFF parasol cells across 8 recordings
% with 300 images each.
% - rf_reconstruction_power: the power spectra for RF reconstructions for
% ON and OFF parasol cells across 8 experiments
% - full_reconstruction_power: the power spectra for full reconstructions
% for ON and OFF parasol cells across 8 experiments
% - frequencies: the frequency values associated with the above power
% spectra, in cycles/mm

clear
load('figure4.mat')
default_colors = get(gca,'ColorOrder'); close all
figure;

% FIGURE 4C - FILTER VS. RF COVERAGE
subplot(1,3,1)
for cell_type = 1:2
    hold on
    plot(squeeze(coverage(cell_type,:,1:2))', '.-', 'MarkerSize', 10, 'Color', [0 0 0 0.2] )
end
xlim([0.5, 2.5])
ylim([0.4 0.9])
% calculate and print averages
RF_cov = coverage(:,:,1); 
fprintf('RF coverage: %0.2g +/- %0.2g\n', mean(RF_cov(:)), std(RF_cov(:)));
filt_cov = coverage(:,:,2); 
fprintf('Filter coverage: %0.2g +/- %0.2g\n', mean(filt_cov(:)), std(filt_cov(:)));
RFexpanded_cov = coverage(:,:,3); 
fprintf('Expanded RF coverage: %0.2g +/- %0.2g\n', mean(RFexpanded_cov(:)), std(RFexpanded_cov(:)));

% FIGURE 4D - FULL VS. STA RECONSTRUCTION SCORES
subplot(1,3,2); hold on
plot(rf_reconstruction_scores(:,1), rf_reconstruction_scores(:,2), '.k');
hold on; plot([0,1], [0,1])
xlim([0 1]); ylim([0,1]); axis square
% calculate and print score change
score_diff = rf_reconstruction_scores(:,2) - rf_reconstruction_scores(:,1);
fprintf('Change in reconstruction performance when using RFs instead of filters: %0.2g +/- %0.2g\n', mean(score_diff), std(score_diff));
fprintf('Percentage change: %0.2g\n', mean(score_diff./rf_reconstruction_scores(:,1)));

% FIGURE 4E - FULL VS. STA RECONSTRUCTION POWER SPECTRA
subplot(1,3,3); hold on
% image power
fill([frequencies flip(frequencies)], [image_power 0*image_power], [1 1 1]*0.8, 'LineStyle', 'none'); hold on
% full reconstruction power
temp = cat(1, squeeze(full_reconstruction_power(:,1,:)), squeeze(full_reconstruction_power(:,2,:)));
fill([frequencies flip(frequencies)], [mean(temp)+std(temp), flip(mean(temp)-std(temp))], default_colors(1,:), 'LineStyle', 'none', 'FaceAlpha', 0.3)
plot(frequencies, mean(temp), 'Color', [default_colors(1,:) 1]); hold on
% RF reconstruction power
temp = cat(1, squeeze(rf_reconstruction_power(:,1,:)), squeeze(rf_reconstruction_power(:,2,:)));
fill([frequencies flip(frequencies)], [mean(temp)+std(temp), flip(mean(temp)-std(temp))], default_colors(2,:), 'LineStyle', 'none', 'FaceAlpha', 0.3)
plot(frequencies, mean(temp), 'Color', [default_colors(2,:) 1]); hold on
plot([0 10], [0,0], 'k')
ylim([0 1]); xlim([0 10])
