# Supplementary material for: Reconstruction of natural images from responses of primate retinal ganglion cells
Source: eLife. 2020 Nov 4;9:e58516. doi: 10.7554/eLife.58516 (PMC7752138; doi:10.7554/eLife.58516)
Supplement: Figure 4—source data 1. — This zip file contains the code and data for Figure 4C, D and E, which compare the full and receptive field (RF) reconstructions. This includes the coverage values for the RFs, the filters, and the expanded RFs, as well as the full and RF reconstruction scores, and the power spectra of the full and RF reconstructions. [file elife-58516-fig4-data1.zip › figure4/figure4.txt]

This file contains the code and data to reproduce Figures 4C, 4D and 4E, which compare the full and receptive field (RF) reconstructions. This includes the coverage values for the RFs, the filters, and the expanded RFs, as well as the full and RF reconstruction scores, and the power spectra of the full and RF reconstructions. 

figure4.m reproduces the summary plots in Figure 4 (C,D,E), using data stored in figure4.mat. 

figure4.mat contains:
	- coverage: coverage values for ON and OFF parasol cells in 12 experiments for the RF, filter, and expanded RF
	- rf_reconstruction_scores: the reconstruction performance for the full and RF reconstructions for ON and OFF parasol cells across 8 recordings with 300 images each. 
	- rf_reconstruction_power: the power spectra for RF reconstructions for ON and OFF parasol cells across 8 experiments
	- full_reconstruction_power: the power spectra for full reconstructions for ON and OFF parasol cells across 8 experiments
	- image_power: power spectra of the natural images
	- frequencies: the frequency values associated with the above power spectra, in cycles/mm
