# Supplementary material for: Reconstruction of natural images from responses of primate retinal ganglion cells
Source: eLife. 2020 Nov 4;9:e58516. doi: 10.7554/eLife.58516 (PMC7752138; doi:10.7554/eLife.58516)
Supplement: Figure 5—source data 1. — This zip file contains the code and data for Figure 5B, which compares the magnitude and width of the filters when other cell types are included in the reconstruction. [file elife-58516-fig5-data1.zip]

Archive with 4 entries (3 files):
- figure5/
- figure5/figure5.mat
- figure5/figure5.txt
- figure5/figure5.m
