# Supplementary material for: Reconstruction of natural images from responses of primate retinal ganglion cells
Source: eLife. 2020 Nov 4;9:e58516. doi: 10.7554/eLife.58516 (PMC7752138; doi:10.7554/eLife.58516)
Supplement: Figure 5—source data 1. — This zip file contains the code and data for Figure 5B, which compares the magnitude and width of the filters when other cell types are included in the reconstruction. [file elife-58516-fig5-data1.zip › figure5/figure5.txt]

This file contains the code and data to reproduce Figure 5B, which compares the filters when various other cell types are included in the reconstruction. 

figure5.m reproduces the summary plot in Figure 5 (B), using data stored in figure5.mat. 

figure5.mat contains the magnitudes and widths of the parasol and midget cell reconstruction filters, normalized by the single cell reconstruction filter, in matrices with dimensions (# experiments x ON vs. OFF x # conditions), where the different conditions have different other cell types included
