# Supplementary material for: Reconstruction of natural images from responses of primate retinal ganglion cells
Source: eLife. 2020 Nov 4;9:e58516. doi: 10.7554/eLife.58516 (PMC7752138; doi:10.7554/eLife.58516)
Supplement: Figure 6—source data 1. — This zip file contains the code and data for Figure 6C and D, which compare the reconstructions from ON and OFF parasol cell responses. This data includes the performance scores for reconstructions from ON and OFF parasol cell responses, as well as the binned true and estimated pixel values. [file elife-58516-fig6-data1.zip]

Archive with 8 entries (7 files):
- figure6/
- __MACOSX/._figure6
- figure6/figure6.mat
- __MACOSX/figure6/._figure6.mat
- figure6/figure6.txt
- __MACOSX/figure6/._figure6.txt
- figure6/figure6.m
- __MACOSX/figure6/._figure6.m
