# Supplementary material for: Reconstruction of natural images from responses of primate retinal ganglion cells
Source: eLife. 2020 Nov 4;9:e58516. doi: 10.7554/eLife.58516 (PMC7752138; doi:10.7554/eLife.58516)
Supplement: Figure 6—source data 1. — This zip file contains the code and data for Figure 6C and D, which compare the reconstructions from ON and OFF parasol cell responses. This data includes the performance scores for reconstructions from ON and OFF parasol cell responses, as well as the binned true and estimated pixel values. [file elife-58516-fig6-data1.zip › figure6/figure6.txt]

This file contains the code and data to reproduce Figures 6C and 6D, which compare the reconstructions from ON and OFF parasol cell responses. This data includes the performance scores for reconstruction from ON and OFF parasol cell responses, as well as the binned true and estimated pixel values. 

figure6.m reproduces the summary plots in Figure 6 (C,D), using data stored in figure6.mat. 

figure6.mat contains:
- trial_averaged_scores: a matrix of reconstruction performance scores (correlation) for each of 150 images in each of the 15 recordings, across 3 conditions (ON+OFF, ON, or OFF).
- estimated_pixel: average estimated pixel values across 10 bins, 15 recordings and 3 conditions (ON+OFF, ON, OFF)
- true_pixel: true pixel values across 10 bins and 15 recordings
