# Supplementary material for: Reconstruction of natural images from responses of primate retinal ganglion cells
Source: eLife. 2020 Nov 4;9:e58516. doi: 10.7554/eLife.58516 (PMC7752138; doi:10.7554/eLife.58516)
Supplement: Figure 6—source data 1. — This zip file contains the code and data for Figure 6C and D, which compare the reconstructions from ON and OFF parasol cell responses. This data includes the performance scores for reconstructions from ON and OFF parasol cell responses, as well as the binned true and estimated pixel values. [file elife-58516-fig6-data1.zip › figure6/figure6.m]

% figure6.m reproduces Figure 6C,D using figure6.mat, which contains:
% - trial_averaged_scores: a matrix of reconstruction performance scores
% (correlation) for each of 150 images in each of the 15 recordings, across
% 3 conditions (ON+OFF, ON, or OFF).
% - estimated_pixel: average estimated pixel values across 10 bins, 15
% recordings and 3 conditions (ON+OFF, ON, OFF)
% - true_pixel: true pixel values across 10 bins and 15 recordings

clear
load('figure6.mat');
default_colors = get(gca,'ColorOrder'); close all
figure

% Figures 6C - ON VS OFF SCORES
subplot(3,2,1)
plot(trial_averaged_scores(3,:), trial_averaged_scores(2,:), '.k'); xlim([0,1]); ylim([0,1]); axis square
subplot(3,2,3)
plot(trial_averaged_scores(2,:), trial_averaged_scores(1,:), '.k'); xlim([0,1]); ylim([0,1]); axis square
subplot(3,2,5)
plot(trial_averaged_scores(3,:), trial_averaged_scores(1,:), '.k'); xlim([0,1]); ylim([0,1]); axis square

fprintf('ON+OFF parasol cells: %0.2g +/- %0.2g\n', mean(trial_averaged_scores(1,:)), std(trial_averaged_scores(1,:)));
fprintf('ON parasol cells: %0.2g +/- %0.2g\n', mean(trial_averaged_scores(2,:)), std(trial_averaged_scores(2,:)));
fprintf('OFF parasol cells: %0.2g +/- %0.2g\n', mean(trial_averaged_scores(3,:)), std(trial_averaged_scores(3,:)));

% FIGURE 6D - ON vs OFF CONTRAST RANGES
default_colors(2:3,:) = default_colors(1:2,:);
default_colors(1,:) = [0 0 0];
for i=1:3
    subplot(3,2,[2 4])
    hold on;
    for exp = 1:15
        plot(true_pixel(exp,:), squeeze(estimated_pixel(exp,:, i))', 'Color', [0.5+0.5*default_colors(i,:) 0.5], 'LineWidth', 1)
    end
    plot(squeeze(mean(true_pixel,1)), squeeze(mean(estimated_pixel(1:15,:,i),1) )', 'Color', default_colors(i,:), 'LineWidth', 2)
    ylim([0 255]); xlim([0 255])
    subplot(3,2,6)
    hold on;
    plot(squeeze(mean(true_pixel(:,2:end),1)), diff(squeeze(mean(estimated_pixel(:,:,i),1) )')./diff(squeeze(mean(true_pixel,1)))', 'Color', default_colors(i,:), 'LineWidth', 2)
    ylim([0 1.2]); xlim([0 255])
end
ylabel('Estimated Pixel Intensity')
xlabel('True Pixel Intensity')
