# Supplementary material for: Reconstruction of natural images from responses of primate retinal ganglion cells
Source: eLife. 2020 Nov 4;9:e58516. doi: 10.7554/eLife.58516 (PMC7752138; doi:10.7554/eLife.58516)
Supplement: Figure 7—source data 1. — This zip file contains the code and data for Figure 7C, D and E, which compare the reconstructions from parasol and midget cell responses. This data includes the performance scores for reconstructions from parasol and midget cell responses, as well as the power spectra of the resulting images, and the time required to reach 95% reconstruction performance. [file elife-58516-fig7-data1.zip]

Archive with 4 entries (3 files):
- figure7/
- figure7/figure7.m
- figure7/figure7.mat
- figure7/figure7.txt
