# Supplementary material for: Reconstruction of natural images from responses of primate retinal ganglion cells
Source: eLife. 2020 Nov 4;9:e58516. doi: 10.7554/eLife.58516 (PMC7752138; doi:10.7554/eLife.58516)
Supplement: Figure 7—source data 1. — This zip file contains the code and data for Figure 7C, D and E, which compare the reconstructions from parasol and midget cell responses. This data includes the performance scores for reconstructions from parasol and midget cell responses, as well as the power spectra of the resulting images, and the time required to reach 95% reconstruction performance. [file elife-58516-fig7-data1.zip › figure7/figure7.m]

% figure7.m reproduces Figure 7C,D,E using figure7.mat, which contains:
% - midget_scores: a matrix of reconstruction performance scores
% (correlation) for 150 images from 7 recordings in 3 conditions (parasol,
% parasol+midget, midget)
% - both: the power spectrum of the images reconstructed from parasol and
% midget cell responses across 3 recordings
% - par: the power spectrum of the images reconstructed from parasol cell
% responses across 3 recordings
% - mid: the power spectrum of the images reconstructed from parasol cell
% responses across 3 recordings - par_RF_freq: the power spectrum of the
% parasol cell RFs across 3 recordings
% - mid_RF_freq: the power spectrum of the midget cell RFs across 3
% recordings
% - frequencies: the frequencies (in cycles/mm) for the above spectra
% - model_scores: a matrix of the reconstruction performance scores for 7
% recordings, using spikes aggregated over increasingly long windows (from
% 10 ms to 200 ms in 10ms intervals), for reconstructions from parasol and
% midget cell responses

clear
load('figure7.mat');
default_colors = get(gca,'ColorOrder'); close all
figure;

% FIGURE 7C - PARASOL VS MIDGET CELL RECONSTRUCTION PERFORMANCE
subplot(3,3,1)
plot(midget_scores(:,1), midget_scores(:,3), '.k'); xlim([0,1]); ylim([0,1]); axis square
subplot(3,3,4)
plot(midget_scores(:,1), midget_scores(:,2), '.k'); xlim([0,1]); ylim([0,1]); axis square
subplot(3,3,7)
plot(midget_scores(:,3), midget_scores(:,2), '.k'); xlim([0,1]); ylim([0,1]); axis square
fprintf('parasol+midget cells: %0.2g +/- %0.2g\n', mean(midget_scores(:,2)), std(midget_scores(:,2)));
fprintf('parasol cells: %0.2g +/- %0.2g\n', mean(midget_scores(:,1)), std(midget_scores(:,1)));
fprintf('midget cells: %0.2g +/- %0.2g\n', mean(midget_scores(:,3)), std(midget_scores(:,3)));

% FIGURE 7D - PARASOL VS MIDGET POWER SPECTRA
subplot(3,3,2); hold on
plot(frequencies', (both'), 'LineWidth', 2, 'Color', [0 0 0])
plot(frequencies', (par'), 'LineWidth', 2, 'Color', default_colors(1,:))
plot(frequencies', (mid'), 'LineWidth', 2, 'Color', default_colors(2,:))
ylabel('Fraction of Power in Original Images')
xlim([0 10])
title('PS of Reconstructed Images')
xlabel('cyles/mm')

subplot(3,3,3); hold on
plot(frequencies, parasol_RF_freq, 'LineWidth', 2,  'Color', default_colors(1,:))
plot(frequencies, midget_RF_freq, 'LineWidth', 2,  'Color', default_colors(2,:))
ylabel('Power')
xlim([0 10])
title('PS of RFs')
xlabel('cyles/mm')

% FIGURE 7E - PARASOL VS MIDGET TIMING
subplot(3,3,5); hold on
par_mean = zeros(1, 20);
mid_mean = zeros(1, 20);
for i = 1:7
    par = squeeze(model_scores(i,:,1)); [~,par_speed(i)] = find((par/max(par)-0.95)>0, 1);
    mid = squeeze(model_scores(i,:,2)); [~,mid_speed(i)] = find((mid/max(mid)-0.95)>0, 1);
    plot(10:10:200, par/max(par), 'Color', [default_colors(1,:) 0.5], 'LineWidth', 0.5)
    plot(10:10:200, mid/max(mid), 'Color', [default_colors(2,:) 0.5], 'LineWidth', 0.5)
    par_mean = par_mean + par/max(par);
    mid_mean = mid_mean + mid/max(mid);
end
hold on; plot([0, 200], [0.95, 0.95],':', 'Color', [0 0 0 1], 'LineWidth', 1)
hold on; plot([0, 200], [0 0], 'Color', [0 0 0 1], 'LineWidth', 1)
hold on; plot([0, 200], [1 1], 'Color', [0 0 0 1], 'LineWidth', 1)
plot(10:10:200, par_mean/7, 'Color', default_colors(1,:))
plot(10:10:200, mid_mean/7, 'Color', default_colors(2,:))
ylim([-0.1 1.1])
xlim([0 150])

subplot(3,3,6); hold on
plot([par_speed; mid_speed]*10, 'Color', [0 0 0 0.5]); hold on
plot([par_speed; mid_speed]*10, '.k')
xlim([0.5 2.5]); ylim([50 150])

fprintf('Parasol cell speed: %0.3g +/- %0.3g\n', mean(par_speed*10), std(par_speed*10));
fprintf('Midget cell speed: %0.3g +/- %0.3g\n', mean(mid_speed*10), std(mid_speed*10));
