# Supplementary material for: Reconstruction of natural images from responses of primate retinal ganglion cells
Source: eLife. 2020 Nov 4;9:e58516. doi: 10.7554/eLife.58516 (PMC7752138; doi:10.7554/eLife.58516)
Supplement: Figure 7—source data 1. — This zip file contains the code and data for Figure 7C, D and E, which compare the reconstructions from parasol and midget cell responses. This data includes the performance scores for reconstructions from parasol and midget cell responses, as well as the power spectra of the resulting images, and the time required to reach 95% reconstruction performance. [file elife-58516-fig7-data1.zip › figure7/figure7.txt]

This file contains the code and data to reproduce Figures 7C, 7D and 7E, which compare the reconstructions from parasol and midget cell responses. This data includes the performance scores for reconstruction from parasol and midget cell responses, as well as the power spectra of the resulting images, and the time (in ms) to reach 95% reconstruction performance. 

figure7.m reproduces the summary plots in Figure 7 (C,D,E), using data stored in figure7.mat. 

figure7.mat contains:
- midget_scores: a matrix of reconstruction performance scores (correlation) for 150 images from 7 recordings in 3 conditions (parasol, parasol+midget, midget)
- both: the power spectrum of the images reconstructed from parasol and midget cell responses across 3 recordings
- par: the power spectrum of the images reconstructed from parasol cell responses across 3 recordings
- mid: the power spectrum of the images reconstructed from parasol cell responses across 3 recordings
- par_RF_freq: the power spectrum of the parasol cell RFs across 3 recordings
- mid_RF_freq: the power spectrum of the midget cell RFs across 3 recordings
- frequencies: the frequencies (in cycles/mm) for the above spectra
- model_scores: a matrix of the reconstruction performance scores for 7 recordings, using spikes aggregated over increasingly long windows (from 10 ms to 200 ms in 10ms intervals), for reconstructions from parasol and midget cell responses
