# Supplementary material for: Reconstruction of natural images from responses of primate retinal ganglion cells
Source: eLife. 2020 Nov 4;9:e58516. doi: 10.7554/eLife.58516 (PMC7752138; doi:10.7554/eLife.58516)
Supplement: Figure 8—source data 1. — This zip file contains the code and data for Figure 8, which shows the effects of noise correlations on reconstruction performance. [file elife-58516-fig8-data1.zip]

Archive with 4 entries (3 files):
- figure8/
- figure8/figure8.txt
- figure8/figure8.mat
- figure8/figure8.m
