# Supplementary material for: Reconstruction of natural images from responses of primate retinal ganglion cells
Source: eLife. 2020 Nov 4;9:e58516. doi: 10.7554/eLife.58516 (PMC7752138; doi:10.7554/eLife.58516)
Supplement: Figure 8—source data 1. — This zip file contains the code and data for Figure 8, which shows the effects of noise correlations on reconstruction performance. [file elife-58516-fig8-data1.zip › figure8/figure8.txt]

This file contains the code and data to reproduce Figure 8, which shows the effects of noise correlations on reconstruction performance. 

figure8.m reproduces Figure 8, using data stored in figure8.mat. 

figure8.mat includes:
    - shuffling_change, a matrix of the change in reconstruction performance across 150 images for each of 3 recordings and 3 scenarios
    - trial_to_trial_var, the variation in reconstruction performance across trials for the same 3 recordings and scenarios
