# Supplementary material for: Reconstruction of natural images from responses of primate retinal ganglion cells
Source: eLife. 2020 Nov 4;9:e58516. doi: 10.7554/eLife.58516 (PMC7752138; doi:10.7554/eLife.58516)
Supplement: Figure 9—source data 1. — This zip file contains the code and data for Figures 9B, C and D, which show the effects of using a static nonlinear transformation, and of including nonlinear interaction terms. [file elife-58516-fig9-data1.zip]

Archive with 4 entries (3 files):
- figure9/
- figure9/figure9.m
- figure9/figure9.txt
- figure9/figure9.mat
