# Supplementary material for: Reconstruction of natural images from responses of primate retinal ganglion cells
Source: eLife. 2020 Nov 4;9:e58516. doi: 10.7554/eLife.58516 (PMC7752138; doi:10.7554/eLife.58516)
Supplement: Figure 9—source data 1. — This zip file contains the code and data for Figures 9B, C and D, which show the effects of using a static nonlinear transformation, and of including nonlinear interaction terms. [file elife-58516-fig9-data1.zip › figure9/figure9.txt]

This file contains the code and data to reproduce Figures 9B, 9C, and 9D, which show the effects of using a static nonlinear transformation, and of including nonlinear interaction terms.

figure9.m reproduces the summary plots in Figure 9 (B,C,D), using data stored in figure9.mat. 

figure9.mat includes: 
	- change_in_linearity: the difference in the mean squared error of a linear model when using a static, nonlinear transform as compared to the raw, untransformed responses, across 2225 parasol cells from 15 recordings
	- NL_improvement: the change in reconstruction performance across 300 images from each of 15 recordings, for reconstructions from the responses of ON+OFF, ON, and OFF parsol cells
    - interaction_term_improvement: a matrix of the changes in reconstruction performance when including interaction terms for 300 images from each of 3 recordings, when including different subsets of interaction terms (ON-ON, OFF-OFF, ON-OFF, and all). 
