# Supplementary material for: Reconstruction of natural images from responses of primate retinal ganglion cells
Source: eLife. 2020 Nov 4;9:e58516. doi: 10.7554/eLife.58516 (PMC7752138; doi:10.7554/eLife.58516)
Supplement: Figure 10—source data 1. — This zip file contains the code and data for Figure 10C, which compares reconstruction using recorded and simulated RGC responses. [file elife-58516-fig10-data1.zip]

Archive with 4 entries (3 files):
- figure10/
- figure10/figure10.m
- figure10/figure10.txt
- figure10/figure10.mat
