# Supplementary material for: Reconstruction of natural images from responses of primate retinal ganglion cells
Source: eLife. 2020 Nov 4;9:e58516. doi: 10.7554/eLife.58516 (PMC7752138; doi:10.7554/eLife.58516)
Supplement: Figure 10—source data 1. — This zip file contains the code and data for Figure 10C, which compares reconstruction using recorded and simulated RGC responses. [file elife-58516-fig10-data1.zip › figure10/figure10.txt]

This file contains the code and data to reproduce figure panel 10C, which compares reconstruction using recorded and simulated RGC responses. 

figure10.m reproduces the summary plots in Figure 10 (C), using data stored in figure10.mat. 

figure10.mat includes:
	- all_scores: reconstruction performance using recorded or simulated spikes across 150 images from each of 15 recordings
	- filter_similarity: correlation between reconstruction filters fit using simulated or recorded spikes for 2225 cells from 15 recordings
	- image_similarity: correlation between images reconstructed from simulated or recorded spikes, across 150 images from each of 15 recordings
