# Supplementary material for: Reconstruction of natural images from responses of primate retinal ganglion cells
Source: eLife. 2020 Nov 4;9:e58516. doi: 10.7554/eLife.58516 (PMC7752138; doi:10.7554/eLife.58516)
Supplement: Figure 11—source data 1. — This zip file contains code and data for Figure 11B, which compares static and spatiotemporal reconstruction filters. [file elife-58516-fig11-data1.zip]

Archive with 4 entries (3 files):
- figure11/
- figure11/figure11.txt
- figure11/figure11.mat
- figure11/figure11.m
