# Supplementary material for: Reconstruction of natural images from responses of primate retinal ganglion cells
Source: eLife. 2020 Nov 4;9:e58516. doi: 10.7554/eLife.58516 (PMC7752138; doi:10.7554/eLife.58516)
Supplement: Figure 11—source data 1. — This zip file contains code and data for Figure 11B, which compares static and spatiotemporal reconstruction filters. [file elife-58516-fig11-data1.zip › figure11/figure11.txt]

This file contains code and data necessary to reproduce figure panel 11B, which compares static and spatiotemporal reconstruction filters. 

figure11.m reproduces the summary plot in Figure 11 (B), using data stored in figure11.mat. 

figure11.mat includes: 
- filter_corrs: a vector of correlations between spatial component of the spatiotemporal reconstruction filter, and the static reconstruction filter for 351 cells from 3 recordings
