# Supplementary material for: Reconstruction of natural images from responses of primate retinal ganglion cells
Source: eLife. 2020 Nov 4;9:e58516. doi: 10.7554/eLife.58516 (PMC7752138; doi:10.7554/eLife.58516)
Supplement: Figure 11—source data 1. — This zip file contains code and data for Figure 11B, which compares static and spatiotemporal reconstruction filters. [file elife-58516-fig11-data1.zip › figure11/figure11.m]

% figure11.m reproduces the summary plot in Figure 11 (B), using data
% stored in figure11.mat.
% figure11.mat includes:
% - filter_corrs: a vector of correlations between spatial component of the
% spatiotemporal reconstruction filter, and the static reconstruction
% filter for 351 cells from 3 recordings

clear
load('figure11.mat');
figure;
histogram(filter_corrs, 0.1:0.05:1)
fprintf('Movie vs. Static Filter Similarity: %0.2g +/- %0.2g\n', mean(filter_corrs), std(filter_corrs));
